# Supplementary material for: Superhydrophobic PDMS-pCA@CNWF Composite with UV-Resistant and Self-Cleaning Properties for Oil/Water Separation
Source: Materials (Basel). 2022 Jan 5;15(1):376. doi: 10.3390/ma15010376 (PMC8746016; doi:10.3390/ma15010376)
Supplement: Supplementary file 1 [file materials-15-00376-s001.zip]

Archive with 1 entries (1 files):
- materials-1509948-supplementary.pdf
